# Supplementary material for: Dysfunctional Sars-CoV-2-M protein-specific cytotoxic T lymphocytes in patients recovering from severe COVID-19
Source: Nat Commun. 2022 Dec 16;13:7063. doi: 10.1038/s41467-022-34655-1 (PMC9758236; doi:10.1038/s41467-022-34655-1)
Supplement: Supplementary file 4 — Source Data [file 41467_2022_34655_MOESM4_ESM.xlsx]

## Sheet: Fig. 1b
IFNg (pg/ml)
HC-010								CV-004
None	Flu/CMV	S	M	N	ORF3a	ORF1ab nsp6		None	Flu/CMV	S	M	N	ORF3a	ORF1ab nsp6
0	0	0	0	0	0	0		0	0	0	0	0	0	0
0	0	0	0	0	0	0		0	0	0	0	0	0	0
0	0	0	0	0	0	0		0	0	0	0	0	4508.86	0
0	0	0	0	0	0	0		0	0	0	3078.65	0	0	0
0	0	0	0	0	0	0		0	0	0	0	0	0	0
0	0	0	0	0	0	0		0	0	0	0	0	0	0
0	0	0	0	0	0	0		0	0	0	2238	0	0	0
0	0	0	0	0	0	0		0	0	0	0	0	0	0
0	0	0	0	0	0	0		0	0	0	0	0	0	0
0	0	0	0	0	0	0		0	0	0	0	0	0	0
0	0	0	0	0	0	0		0	0	0	0	0	0	0
0	0	0	0	0	0	0		0	0	0	351	0	0	0
0	0	0	0	0	0	0		0	0	0	0	0	0	0
0	0	0	0	0	0	0		0	0	0	2981	0	0	0
0	0	0	0	0				0	0	0	550	0	0	0
								0	0	0	0	0	0	0
								0	0	0	1271	0	0	0
								0	0	0	0	0	0	0
								0	0	0	0	0	0	0
								0	0	0	0	0	4538.94	0
								0	0	0	0	0	0	0
								0	0	0	890.85	0	0	0
								0	0	0	0	0	0	0
								0	0	0	0	0	0	0
								0	0	0	0	0	0	0
								0	0	0	0	0	0	0
								0	0	0	0	0	0	0
								0	0	0	0	0	0	0
								0	0	0	2807.7	0	0	0
								0	0	0	0	0	0	0
								0	0	0	2186.89	0	0	0
								0	0	0	3565.43	0	0	0
								0	0	0	0	0	0	0
								0	0	0	0	0	0	0
								0	0	0	0	0	0	0
								0	0	0	0	0	0	0
								0	0	0	696.842	0	0	0
								0	0	0	0	0	0	0
								0	0	0	0	0	4312.41	0
								0	0	0	0	0	0	0
								0	0	0	5449.89	0	0	0
								0	0	0	0	0		0
								0	0	0	0	0		0
								0	0	0	0	0		0
								0	0	0	0	0		0
								0	0	0	3838.55	0		0
								0	0	0	0	0		0
														0
														0
														0
														0
														0
														0

## Sheet: Fig. 1c
Frequency of positive library
ID	No Ags	Flu/CMV	S	M	N	ORF3a	ORF1ab nsp6
HC-012	4.2	21.7	8.7	0	4.3	0	0
HC-007	4	16	12	4	8	20	12.5
HC-009	3.8	3.8	0	0	0	0	0
HC-001	3.3	3.3	3.7	0	0	7.7	0
HC-006	0	3.3	0	0	0	3.3	3.3
HC-013	0	0	13.3	3.3	10	3.3	0
HC-011	5.9	0	0	0	0	0	0
HC-010	0	0	0	0	0	0	0
CV-014K	4.2	29.2	4.2	0	4.3	4.3	0
CV-013K	0	11.8	2	7.8	4	10	2.2
CV-020K	0	11.1	0	0	14.3	0	0
CV-008K	3.6	7.1	0	7.1	3.7	3.7	3.7
CV-025K	5.26316	5.26316	0	0	0	5.26316	11.1111
CV-010K	0	3.2	3.2	0	6.5	6.5	10
CV-011K	6.25	0	12.5	6.25	0	13.3	0
CV-023K	4.9	0	5	0	5	0	0
CV-001	0	9.5	0	100	0	38.1	6.7
CV-004	0	0	0	27.7	0	7.3	0
CV-003	3.6	14.3	5.4	23.2	5.4	8.9	7.1
CV-012	0	16.7	41.7	18.2	45.5	40	10
CV-007	0	2.5	0	17.5	5	0	0
CV-006	0	2	0	12.5	0	2	2.3
CV-017	0	16.7	27.8	11.8	23.5	17.6	11.8
CV-002	5.6	0	11.1	5.6	11.1	11.1	0
CV-035	5.26316	0	0	16.6667	0	0	0
CV-005	8.3	4.2	4.2	12.5	0	0	0
CV-009	3.1	6.5	6.5	6.5	6.5	6.5	3.3
CV-038	0	0	0	0	0	0	0

## Sheet: Fig. 1d
Frequency of positive library
None		Flu/CMV		S		M		N		ORF3a		ORF1ab nsp6
Control	COVID-19	Control	COVID-19	Control	COVID-19	Control	COVID-19	Control	COVID-19	Control	COVID-19	Control	COVID-19
3.33333	0	3.33333	9.52381	3.7037	0	0	100	0	0	7.69231	38.0952	0	6.66667
0	5.55556	3.33333	0	0	11.1111	0	5.55556	0	11.1111	3.33333	11.1111	3.33333	0
4	3.57143	16	14.2857	12	5.35714	4	23.2143	8	5.35714	20	8.92857	12.5	7.14286
3.84615	0	3.84615	0	0	0	0	27.6596	0	0	0	7.31707	0	0
0	8.33333	0	4.16667	0	4.16667	0	12.5	0	0	0	0	0	0
5.88235	0	0	2	0	0	0	12.5	0	0	0	2	0	2.27273
4.16667	0	21.7391	2.5	8.69565	0	0	17.5	4.34783	5	0	0	0	0
0	3.57143	0	7.14286	13.3333	0	3.33333	7.14286	10	3.7037	3.33333	3.7037	0	3.7037
	3.125		6.45161		6.45161		6.45161		6.45161		6.45161		3.33333
	0		3.22581		3.22581		0		6.45161		6.45161		10
	6.25		0		12.5		6.25		0		13.3333		0
	0		16.6667		41.6667		18.1818		45.4545		40		10
	0		11.7647		1.96078		7.84314		4		10		2.17391
	4.16667		29.1667		4.16667		0		4.34783		4.34783		0
	0		16.6667		27.7778		11.7647		23.5294		17.6471		11.7647
	0		11.1111		0		0		14.2857		0		0
	4.87805		0		5		0		5		0		0
	5.26316		5.26316		0		0		0		5.26316		11.1111
	5.26316		0		0		16.6667		0		0		0
	0		0		0		0		0		0		0

## Sheet: Fig. 1e
Frequency of positive library
HC	mild	moderrate	severe
0	7.1	100	12.5
0	0	5.6	6.5
4	6.25	23.2	16.6667
0	7.8	27.7	0
0	0	12.5
0	0	17.5
0	0	18.2
3.3	0	11.8

## Sheet: Fig. 2a
IFNg (pg/ml)
	aAPC	aAPC-M	aAPC+M198-206	aAPC+M95-103	aAPC+M94-102	aAPC+M46-54	aAPC+M54-62
CV-001-M-11	0	1716.61	2506.66	0	0	0	0
	0	1752	2390	0	0	0	0
	0	1751.68	2398.29	0	0	0	0
CV-004-M-01	0	1680.72	2326.74	0	0	0	0
	0	1677.59	2321.59	0	0	0	0
	0	1669.43	2319.24	0	0	0	0
CV-035-M-03	0	821.99	1850.26	0	0	0	0
	0	830.321	1874.12	0	0	0	0
	0	841.039	1857.7	0	0	0	0

## Sheet: Fig. 2b
Number of libraries
	M198-206	M95-103	M94-102	M46-54	M54-62	others
CV-001	13	0	0	4	0	0
CV-003	6	0	1	3	1	1
CV-004	6	1	1	2	0	0
CV-035	3	0	0	1	0	0
CV-007	1	1	0	2	0	0
CV-006	0	0	0	1	0	1
CV-008K	1	0	0	0	0	0

## Sheet: Fig. 2c
Frequency of epitope-specific response
	M198-206	M95-103	M94-102	M46-54	M54-62	others
CV-001	100	0	0	30.7692	0	0
CV-003	75	0	12.5	37.5	12.5	12.5
CV-004	100	20	20	40	0	0
CV-035	100	0	0	33.3333	0	0
CV-007	33.3333	33.3333	0	66.6667	0	0
CV-006	0	0	0	50	0	50
CV-008K	100	0	0	0	0	0

## Sheet: Fig. 3b
Percentage of killing
	Effector/Target ratio	None			M198-206 peptide
M-12	5	2.49634	2.83964	2.95066	62.8807	62.5774	62.6795
	10	0.761029	1.41982	1.0323	76.8513	76.7113	76.4842
	20	8.52603	8.83161	8.76597	84.084	83.9081	83.7235
M-14	5	4.67376	3.96444	3.81585	46.6586	46.3845	46.0272
	10	3.63001	3.16423	3.0977	62.9535	62.6421	62.4089
	20	22.6284	22.3849	22.0537	74.4576	74.3355	74.1159

## Sheet: Fig. 3c
	Effector/Target ratio
	0	5	10
Viral RNA	7.75413	0.8024	1.07581
	13.986	1.57876	2.69548
	40.5166	1.23607	0.709989
	16.6403	1.11229
	20.9744
Virus titer	0.742445	0.0458392	0.16591
	0.909984	0.0293476	0.144181
	1.03955	0.0809637	0.115229
	3.3189	0.10804
	1.94811

## Sheet: Fig. 4b
Frequency of tetramer+ cells
HC	mild COVID-19	moderate COVID-19	severe COVID-19
0	0.012	1.82	0
0	0	0	0.00257
0	0.00258	0.19	0.15
0	0	0.87	0.022
0.00519	0.00516	0.00512	0
0	0	0.18	0.00761
	0	0.03	0.0103283
	0	0.021	0.06
	0		0.00144
	0		0.00302716
	0
	0

[truncated: 20 more sheets: Fig. 4c, Fig. 4d, Fig. 4e, Fig. 4f, Fig. 4g, Fig. 5j, Fig. 5k, Fig. 5e, Supplementary Fig. 1c, Supplementary Fig. 1d, Supplementary Fig. 1e, Supplementary Fig. 2, Supplementary Fig. 3A, Supplementary Fig. 3b, Supplementary Fig. 5, Supplementary Fig. 7, Supplementary Fig. 8a, Supplementary Fig. 8c, Supplementary Fig. 8d, Supplementary Fig. 8E]
